# Supplementary material for: Dataset on the evaluation of antimicrobial activity and optical properties of green synthesized silver and its allied bimetallic nanoparticles
Source: Data Brief. 2018 Oct 24;21:989–95. doi: 10.1016/j.dib.2018.10.054 (PMC6222069; doi:10.1016/j.dib.2018.10.054)
Supplement: Supplementary file 3 — Supplementary Table 2. [file mmc3.xlsx]

## Sheet: Sheet1
				Data on growth comparison in Ag nanoparticles at 70℃, 30 minutes
	0.5 mM	1.0 mM	2.0 mM	Extract
200	2.003	2.447	2.544	1.732
201	2.055	2.365	2.379	1.75
202	2.075	2.415	2.748	1.664
203	2.061	2.59	2.622	1.668
204	2.025	2.648	2.631	1.631
205	1.999	2.6	2.909	1.526
206	1.963	2.459	2.834	1.477
207	1.993	2.693	2.687	1.424
208	1.912	2.6	2.428	1.36
209	1.835	2.418	2.591	1.317
210	1.79	2.633	2.663	1.278
211	1.738	2.493	2.885	1.202
212	1.698	2.521	2.634	1.171
213	1.636	****	2.647	1.13
214	1.563	****	2.659	1.085
215	1.512	3.686	2.554	1.059
216	1.444	3.348	2.611	1.029
217	1.357	2.463	2.575	0.997
218	1.292	2.4	2.478	0.971
219	1.236	2.256	2.3	0.948
220	1.157	2.183	2.295	0.918
221	1.091	2.047	2.195	0.896
222	1.041	1.933	2.05	0.877
223	0.981	1.815	1.937	0.852
224	0.929	1.69	1.838	0.833
225	0.882	1.592	1.736	0.817
226	0.843	1.477	1.636	0.791
227	0.792	1.373	1.535	0.772
228	0.755	1.291	1.452	0.75
229	0.715	1.201	1.367	0.731
230	0.691	1.139	1.304	0.717
231	0.661	1.076	1.232	0.695
232	0.629	1	1.17	0.674
233	0.603	0.941	1.113	0.653
234	0.58	0.886	1.06	0.631
235	0.558	0.841	1.021	0.615
236	0.538	0.803	0.986	0.598
237	0.525	0.774	0.958	0.584
238	0.511	0.743	0.927	0.566
239	0.495	0.715	0.904	0.553
240	0.486	0.695	0.882	0.537
241	0.473	0.672	0.862	0.524
242	0.461	0.654	0.846	0.512
243	0.456	0.64	0.831	0.503
244	0.449	0.628	0.821	0.494
245	0.441	0.615	0.809	0.484
246	0.434	0.6	0.796	0.469
247	0.429	0.591	0.786	0.463
248	0.427	0.584	0.78	0.459
249	0.422	0.578	0.771	0.451
250	0.418	0.57	0.765	0.446
251	0.413	0.562	0.756	0.442
252	0.409	0.557	0.749	0.433
253	0.392	0.552	0.742	0.43
254	0.41	0.551	0.735	0.428
255	0.398	0.543	0.726	0.42
256	0.399	0.537	0.717	0.419
257	0.394	0.535	0.709	0.417
258	0.387	0.531	0.695	0.413
259	0.379	0.525	0.688	0.411
260	0.375	0.521	0.678	0.411
261	0.369	0.519	0.668	0.41
262	0.351	0.516	0.658	0.41
263	0.36	0.509	0.646	0.409
264	0.359	0.504	0.635	0.408
265	0.349	0.501	0.623	0.406
266	0.346	0.497	0.613	0.405
267	0.321	0.493	0.603	0.406
268	0.336	0.489	0.595	0.406
269	0.325	0.487	0.587	0.405
270	0.322	0.482	0.578	0.404
271	0.318	0.479	0.572	0.403
272	0.314	0.478	0.567	0.405
273	0.307	0.475	0.56	0.403
274	0.293	0.472	0.552	0.404
275	0.308	0.468	0.547	0.404
276	0.296	0.464	0.541	0.402
277	0.296	0.463	0.534	0.403
278	0.294	0.459	0.53	0.401
279	0.289	0.457	0.521	0.398
280	0.285	0.452	0.518	0.397
281	0.28	0.448	0.512	0.392
282	0.278	0.442	0.505	0.391
283	0.275	0.439	0.5	0.39
284	0.272	0.434	0.494	0.384
285	0.267	0.426	0.485	0.379
286	0.264	0.421	0.48	0.374
287	0.262	0.416	0.475	0.37
288	0.256	0.41	0.469	0.366
289	0.253	0.402	0.463	0.357
290	0.247	0.396	0.453	0.351
291	0.245	0.387	0.446	0.344
292	0.242	0.381	0.441	0.34
293	0.238	0.373	0.431	0.331
294	0.234	0.358	0.425	0.324
295	0.231	0.36	0.418	0.316
296	0.228	0.354	0.411	0.316
297	0.224	0.348	0.4	0.311
298	0.22	0.342	0.4	0.308
299	0.218	0.338	0.395	0.298
300	0.213	0.333	0.39	0.299
301	0.21	0.327	0.383	0.295
302	0.207	0.321	0.378	0.291
303	0.206	0.317	0.374	0.289
304	0.205	0.313	0.369	0.285
305	0.199	0.309	0.362	0.281
306	0.199	0.304	0.359	0.279
307	0.195	0.3	0.355	0.276
308	0.193	0.297	0.349	0.274
309	0.192	0.293	0.347	0.271
310	0.191	0.291	0.343	0.27
311	0.188	0.289	0.338	0.265
312	0.186	0.284	0.336	0.265
313	0.184	0.283	0.332	0.262
314	0.181	0.278	0.328	0.259
315	0.181	0.277	0.325	0.258
316	0.181	0.275	0.324	0.258
317	0.178	0.272	0.319	0.254
318	0.176	0.267	0.319	0.253
319	0.172	0.266	0.317	0.25
320	0.171	0.265	0.313	0.249
321	0.172	0.263	0.312	0.247
322	0.171	0.26	0.31	0.244
323	0.168	0.258	0.31	0.242
324	0.167	0.258	0.307	0.24
325	0.164	0.255	0.307	0.238
326	0.164	0.255	0.304	0.237
327	0.167	0.253	0.304	0.234
328	0.149	0.251	0.304	0.233
329	0.163	0.248	0.3	0.23
330	0.16	0.248	0.3	0.228
331	0.159	0.245	0.3	0.225
332	0.157	0.245	0.3	0.221
333	0.156	0.244	0.3	0.221
334	0.152	0.243	0.302	0.217
335	0.152	0.244	0.302	0.214
336	0.152	0.242	0.301	0.213
337	0.153	0.241	0.301	0.21
338	0.146	0.239	0.3	0.206
339	0.137	0.24	0.305	0.204
340	0.147	0.239	0.303	0.199
341	0.144	0.239	0.305	0.196
342	0.146	0.24	0.306	0.196
343	0.144	0.237	0.305	0.192
344	0.141	0.237	0.307	0.189
345	0.138	0.237	0.31	0.187
346	0.135	0.237	0.31	0.184
347	0.135	0.237	0.31	0.181
348	0.123	0.238	0.311	0.179
349	0.139	0.239	0.313	0.174
350	0.135	0.237	0.315	0.172
351	0.13	0.239	0.314	0.167
352	0.127	0.238	0.318	0.166
353	0.127	0.239	0.317	0.162
354	0.126	0.24	0.321	0.16
355	0.124	0.24	0.321	0.156
356	0.124	0.241	0.323	0.155
357	0.124	0.243	0.325	0.152
358	0.121	0.244	0.326	0.149
359	0.121	0.245	0.328	0.147
360	0.118	0.246	0.329	0.143
361	0.118	0.246	0.331	0.142
362	0.118	0.249	0.332	0.139
363	0.116	0.249	0.333	0.138
364	0.114	0.251	0.334	0.134
365	0.113	0.25	0.336	0.132
366	0.113	0.252	0.336	0.13
367	0.112	0.252	0.338	0.127
368	0.111	0.256	0.34	0.127
369	0.109	0.257	0.34	0.122
370	0.11	0.257	0.342	0.122
371	0.11	0.261	0.344	0.121
372	0.107	0.262	0.346	0.118
373	0.107	0.263	0.349	0.115
374	0.107	0.263	0.349	0.114
375	0.104	0.266	0.351	0.112
376	0.104	0.27	0.353	0.111
377	0.104	0.27	0.356	0.109
378	0.104	0.273	0.356	0.107
379	0.103	0.274	0.359	0.105
380	0.103	0.275	0.36	0.105
381	0.102	0.276	0.362	0.103
382	0.1	0.278	0.363	0.101
383	0.099	0.282	0.364	0.099
384	0.1	0.28	0.367	0.098
385	0.098	0.283	0.369	0.097
386	0.098	0.284	0.368	0.096
387	0.099	0.288	0.371	0.094
388	0.098	0.289	0.373	0.093
389	0.097	0.29	0.374	0.091
390	0.095	0.292	0.376	0.091
391	0.095	0.295	0.376	0.089
392	0.096	0.296	0.378	0.088
393	0.096	0.296	0.379	0.088
394	0.093	0.298	0.381	0.087
395	0.095	0.299	0.383	0.084
396	0.094	0.303	0.384	0.084
397	0.093	0.303	0.386	0.084
398	0.094	0.302	0.387	0.084
399	0.093	0.304	0.388	0.081
400	0.091	0.304	0.39	0.082
401	0.091	0.307	0.391	0.08
402	0.09	0.307	0.392	0.08
403	0.092	0.307	0.394	0.079
404	0.091	0.309	0.395	0.078
405	0.092	0.31	0.397	0.077
406	0.092	0.31	0.398	0.077
407	0.089	0.309	0.399	0.076
408	0.091	0.309	0.401	0.075
409	0.09	0.311	0.401	0.075
410	0.09	0.311	0.404	0.075
411	0.091	0.311	0.404	0.075
412	0.091	0.312	0.406	0.073
413	0.089	0.312	0.406	0.072
414	0.089	0.31	0.406	0.07
415	0.089	0.311	0.409	0.071
416	0.089	0.311	0.409	0.07
417	0.09	0.309	0.411	0.07
418	0.088	0.31	0.411	0.07
419	0.089	0.308	0.412	0.069
420	0.089	0.308	0.413	0.069
421	0.088	0.305	0.414	0.068
422	0.088	0.304	0.415	0.068
423	0.089	0.304	0.416	0.067
424	0.088	0.301	0.416	0.066
425	0.088	0.3	0.416	0.066
426	0.087	0.298	0.418	0.066
427	0.088	0.296	0.418	0.066
428	0.088	0.294	0.418	0.065
429	0.087	0.293	0.419	0.064
430	0.086	0.291	0.419	0.065
431	0.085	0.289	0.42	0.065
432	0.087	0.287	0.42	0.064
433	0.086	0.282	0.419	0.064
434	0.085	0.281	0.42	0.063
435	0.086	0.278	0.42	0.063
436	0.083	0.275	0.419	0.063
437	0.083	0.271	0.421	0.063
438	0.083	0.27	0.419	0.061
439	0.083	0.265	0.419	0.061
440	0.083	0.261	0.419	0.061
441	0.083	0.259	0.418	0.06
442	0.082	0.255	0.417	0.059
443	0.082	0.251	0.417	0.06
444	0.081	0.248	0.416	0.059
445	0.081	0.244	0.416	0.059
446	0.081	0.242	0.413	0.058
447	0.079	0.237	0.413	0.057
448	0.079	0.233	0.411	0.057
449	0.08	0.23	0.411	0.057
450	0.078	0.225	0.408	0.056
451	0.078	0.222	0.408	0.055
452	0.078	0.218	0.406	0.054
453	0.077	0.214	0.405	0.054
454	0.077	0.211	0.404	0.054
455	0.077	0.208	0.401	0.053
456	0.075	0.203	0.398	0.052
457	0.075	0.199	0.396	0.053
458	0.074	0.196	0.394	0.052
459	0.074	0.191	0.391	0.051
460	0.074	0.187	0.389	0.051
461	0.073	0.184	0.387	0.051
462	0.072	0.18	0.384	0.05
463	0.071	0.178	0.382	0.051
464	0.07	0.172	0.379	0.05
465	0.071	0.17	0.375	0.049
466	0.07	0.167	0.372	0.049
467	0.07	0.163	0.369	0.048
468	0.07	0.159	0.366	0.048
469	0.068	0.157	0.363	0.047
470	0.067	0.153	0.359	0.048
471	0.067	0.149	0.355	0.046
472	0.067	0.147	0.354	0.046
473	0.065	0.143	0.348	0.046
474	0.065	0.142	0.346	0.047
475	0.065	0.137	0.341	0.046
476	0.063	0.133	0.338	0.044
477	0.065	0.131	0.333	0.044
478	0.063	0.129	0.329	0.044
479	0.062	0.126	0.325	0.043
480	0.061	0.124	0.321	0.045
481	0.061	0.12	0.315	0.041
482	0.061	0.117	0.306	0.043
483	0.052	0.107	0.308	0.031
484	0.06	0.114	0.304	0.042
485	0.06	0.111	0.3	0.041
486	0.059	0.106	0.292	0.031
487	0.059	0.1	0.291	0.041
488	0.058	0.102	0.285	0.031
489	0.057	0.103	0.284	0.04
490	0.057	0.101	0.279	0.04
491	0.056	0.099	0.275	0.039
492	0.056	0.097	0.271	0.04
493	0.055	0.096	0.268	0.039
494	0.054	0.093	0.263	0.038
495	0.053	0.093	0.26	0.039
496	0.053	0.088	0.254	0.038
497	0.053	0.09	0.252	0.039
498	0.052	0.086	0.246	0.037
499	0.053	0.084	0.242	0.037
500	0.051	0.084	0.239	0.037
501	0.05	0.082	0.234	0.036
502	0.05	0.08	0.23	0.035
503	0.05	0.079	0.227	0.035
504	0.048	0.076	0.222	0.034
505	0.049	0.076	0.219	0.034
506	0.049	0.074	0.215	0.034
507	0.047	0.072	0.211	0.034
508	0.047	0.072	0.207	0.033
509	0.047	0.071	0.204	0.033
510	0.047	0.07	0.201	0.033
511	0.044	0.07	0.198	0.033
512	0.044	0.067	0.193	0.032
513	0.043	0.066	0.188	0.032
514	0.044	0.065	0.186	0.03
515	0.044	0.065	0.179	0.031
516	0.042	0.062	0.181	0.031
517	0.043	0.064	0.175	0.031
518	0.041	0.062	0.172	0.031
519	0.042	0.059	0.17	0.029
520	0.041	0.059	0.167	0.03
521	0.041	0.058	0.163	0.029
522	0.04	0.057	0.16	0.029
523	0.04	0.056	0.158	0.028
524	0.04	0.055	0.154	0.027
525	0.04	0.056	0.151	0.027
526	0.04	0.055	0.148	0.027
527	0.039	0.052	0.144	0.027
528	0.039	0.047	0.139	0.02
529	0.038	0.052	0.14	0.028
530	0.038	0.051	0.138	0.027
531	0.037	0.051	0.134	0.026
532	0.038	0.05	0.132	0.026
533	0.037	0.048	0.129	0.026
534	0.037	0.048	0.128	0.025
535	0.036	0.047	0.124	0.025
536	0.036	0.046	0.122	0.025
537	0.034	0.047	0.12	0.025
538	0.033	0.045	0.117	0.025
539	0.034	0.045	0.115	0.024
540	0.033	0.045	0.114	0.024
541	0.034	0.042	0.11	0.024
542	0.033	0.043	0.109	0.024
543	0.034	0.042	0.107	0.024
544	0.033	0.042	0.105	0.023
545	0.033	0.041	0.102	0.023
546	0.031	0.041	0.101	0.022
547	0.031	0.04	0.098	0.023
548	0.032	0.039	0.096	0.021
549	0.03	0.038	0.093	0.021
550	0.029	0.037	0.092	0.021
551	0.03	0.037	0.092	0.02
552	0.03	0.035	0.085	0.021
553	0.03	0.037	0.089	0.02
554	0.028	0.036	0.086	0.02
555	0.029	0.035	0.084	0.018
556	0.027	0.036	0.081	0.02
557	0.028	0.034	0.081	0.02
558	0.028	0.033	0.078	0.019
559	0.028	0.033	0.077	0.019
560	0.028	0.032	0.077	0.019
561	0.027	0.031	0.074	0.019
562	0.026	0.032	0.073	0.02
563	0.026	0.03	0.07	0.017
564	0.026	0.031	0.071	0.017
565	0.025	0.031	0.068	0.018
566	0.025	0.03	0.069	0.017
567	0.024	0.03	0.069	0.017
568	0.024	0.029	0.064	0.019
569	0.025	0.028	0.062	0.017
570	0.024	0.028	0.062	0.018
571	0.023	0.027	0.061	0.017
572	0.023	0.028	0.062	0.017
573	0.022	0.029	0.06	0.017
574	0.022	0.028	0.06	0.015
575	0.024	0.028	0.059	0.017
576	0.023	0.025	0.057	0.016
577	0.021	0.025	0.055	0.013
578	0.024	0.024	0.056	0.016
579	0.023	0.024	0.052	0.015
580	0.021	0.024	0.052	0.014
581	0.023	0.023	0.051	0.013
582	0.021	0.025	0.051	0.015
583	0.019	0.022	0.047	0.014
584	0.022	0.021	0.048	0.013
585	0.022	0.022	0.047	0.013
586	0.022	0.022	0.047	0.015
587	0.021	0.022	0.046	0.013
588	0.02	0.02	0.045	0.018
589	0.019	0.021	0.044	0.013
590	0.02	0.021	0.045	0.014
591	0.021	0.02	0.045	0.011
592	0.02	0.021	0.043	0.014
593	0.02	0.02	0.042	0.013
594	0.019	0.019	0.04	0.013
595	0.019	0.022	0.041	0.013
596	0.019	0.021	0.041	0.013
597	0.019	0.02	0.039	0.011
598	0.021	0.019	0.039	0.012
599	0.019	0.019	0.038	0.009
600	0.018	0.017	0.036	0.008
601	0.018	0.016	0.033	0.01
602	0.017	0.018	0.035	0.011
603	0.017	0.02	0.037	0.012
604	0.016	0.021	0.034	0.011
605	0.016	0.018	0.033	0.009
606	0.017	0.016	0.033	0.01
607	0.016	0.019	0.032	0.009
608	0.016	0.017	0.032	0.01
609	0.016	0.016	0.032	0.009
610	0.015	0.019	0.032	0.009
611	0.015	0.018	0.031	0.009
612	0.015	0.015	0.032	0.01
613	0.014	0.016	0.027	0.009
614	0.015	0.017	0.029	0.008
615	0	0.017	0.027	0.013
616	0.018	0.014	0.031	-0.005
617	0.01	0.015	0.026	0.006
618	0.016	0.016	0.027	0.008
619	0.017	0.014	0.025	0.013
620	0.015	0.014	0.027	0.01
621	0.013	0.017	0.024	-0.001
622	0.016	0.019	0.026	0.008
623	0.012	0.014	0.023	0.013
624	0.014	0.014	0.023	0.008
625	0.014	0.011	0.025	0.005
626	0.016	0.013	0.024	0.008
627	0.015	0.015	0.023	0.007
628	0.013	0.015	0.024	0.007
629	0.014	0.013	0.022	0.011
630	0.004	0.012	0.023	0.008
631	0.016	0.014	0.021	0.006
632	0.015	0.015	0.023	0.012
633	0.014	0.011	0.02	0.007
634	0.012	0.012	0.021	0.003
635	0.016	0.012	0.021	0.005
636	0.014	0.01	0.021	-0.007
637	0	0.011	0.02	0.003
638	0.01	0.011	0.018	0.004
639	0.015	0.006	0.017	0.014
640	0.013	0.013	0.01	0.012
641	0.009	0.015	0.016	0.004
642	0.014	0.011	0.017	0.009
643	0.013	0.011	0.019	0.008
644	0.016	0.011	0.015	0.008
645	0.013	0.01	0.017	0.003
646	0.014	0.012	0.017	0.003
647	0.002	0.01	0.016	0.007
648	0.014	0.014	0.017	-0.009
649	0.007	0.014	0.016	-0.001
650	0.012	0.013	0.017	0.005
651	0.012	0.009	0.015	0.006
652	0.012	0.008	0.015	0.005
653	0.012	0.01	0.018	0.006
654	0.012	0.008	0.018	0.005
655	0.01	0.009	0.015	0.006
656	0.01	0.01	0.015	0.005
657	0.009	0.01	0.014	0.004
658	0.009	0.01	0.015	0.005
659	0.009	0.012	0.014	0.004
660	0.01	0.01	0.015	0.005
661	0.014	0.009	0.014	0.005
662	-0.003	0.007	0.013	0.005
663	0.009	0.004	0.011	-0.01
664	0.01	0.012	0.011	0.004
665	0.015	0.012	0.012	0.003
666	0.015	0.011	0.014	0.001
667	0.014	0.007	0.013	0.004
668	0.011	0.008	0.01	0.003
669	0.01	0.012	0.011	0.005
670	0.012	0.007	0.012	0.007
671	0.01	0.007	0.01	0.004
672	0.01	0.009	0.013	0.006
673	0.008	0.009	0.012	0.007
674	0.008	0.008	0.01	0.006
675	0.01	0.008	0.011	0.006
676	0.009	0.007	0.01	0.005
677	0.01	0.007	0.011	0.004
678	0.011	0.009	0.011	0.006
679	0.009	0.007	0.01	0.004
680	0.009	0.007	0.012	0.005
681	0.007	0.006	0.012	0.006
682	0.01	0.008	0.011	0.005
683	0.01	0.008	0.011	0.006
684	0.009	0.007	0.009	0.004
685	0.011	0.007	0.01	0.005
686	0.01	0.008	0.01	0.005
687	0.01	0.007	0.008	0.003
688	0.009	0.006	0.007	0.004
689	0.009	0.007	0.01	0.003
690	0.006	0.006	0.011	0
691	0.01	0.005	0.009	0.004
692	0.008	0.008	0.009	0.002
693	0.008	0.005	0.009	0.002
694	0.007	0.006	0.008	0.003
695	0.007	0.005	0.008	0.002
696	0.007	0.006	0.007	0.002
697	0.007	0.006	0.008	0.004
698	0.006	0.005	0.006	0.001
699	0.008	0.005	0.008	0.003
700	0.007	0.005	0.008	0.001
701	0.009	0.004	0.008	0.001
702	0.006	0.003	0.007	0.002
703	0.012	0.005	0.006	0.001
704	0.007	0.005	0.008	0
705	0.005	0.007	-0.003	-0.007
706	0.008	0.009	0.004	0.002
707	0.01	0.005	0.003	-0.013
708	0.007	0.004	0.008	-0.002
709	0.009	0.002	0.004	0.001
710	0.004	0.005	-0.003	0
711	0.009	0.008	0.011	-0.003
712	0.007	0.006	0.008	0.001
713	0.006	0.006	0.007	0.006
714	0.006	0.005	0.006	-0.001
715	0.003	0.005	0.006	0.005
716	0.004	0.006	0.007	-0.007
717	0.008	0.004	0.006	-0.003
718	0.006	0.008	0.007	0.005
719	0.005	0.003	0.005	-0.002
720	0.006	0.004	0.003	-0.002
721	0.004	0.005	0.003	-0.002
722	0.002	0.007	0.004	-0.001
723	0.006	0.006	0.001	-0.004
724	0.004	0.006	0.003	-0.001
725	0.005	0.007	0.005	-0.004
726	0.005	0.002	0.002	-0.004
727	0.007	0.003	0.002	-0.005
728	0.006	0.002	0.005	-0.003
729	0.007	0.004	0.002	-0.001
730	0.001	0.003	0.002	-0.003
731	0.006	0.002	0	-0.002
732	0.006	0.005	0.002	-0.001
733	0.004	0.004	0.002	-0.007
734	0.006	0.003	0.003	-0.002
735	-0.01	0.005	0.003	-0.002
736	0.003	0.004	0.006	-0.001
737	-0.008	0.005	0.003	0
738	0.005	0.002	0.001	-0.003
739	0.009	0.003	0.003	-0.004
740	0.006	0.008	0.001	-0.002
741	0.008	0.006	0.003	-0.004
742	0.004	0.002	0.002	-0.003
743	0.006	0.002	0.004	-0.003
744	0.004	0.004	0.002	-0.003
745	0.005	0.003	0.003	-0.003
746	0.002	0.002	0	-0.002
747	0.003	0	0.003	-0.004
748	0.003	0.005	0.002	-0.002
749	0.005	0.004	-0.002	-0.002
750	0.005	0.006	0	-0.002
751	-0.025	0.003	0.002	-0.004
752	-0.007	0.002	0.003	-0.004
753	0.003	0.003	-0.001	-0.002
754	0.004	0.002	0.004	-0.002
755	0.003	0.003	0.001	-0.003
756	0.002	0.002	0.002	-0.003
757	-0.006	0.002	0.004	-0.018
758	0.003	0.002	0.002	-0.007
759	0.002	0.004	0.002	-0.004
760	-0.01	0.006	0.001	-0.004
761	-0.009	0.004	0.004	-0.003
762	-0.009	0.003	0	-0.002
763	0.004	0.004	0.001	-0.004
764	0.003	0.003	0.003	-0.001
765	0.004	0.003	0.002	-0.001
766	0.003	0	-0.001	-0.004
767	-0.004	0.001	0	-0.005
768	0.004	0	0.001	-0.004
769	-0.01	0.003	0	-0.003
770	-0.004	0.001	0	-0.033
771	0.001	0.004	0.001	-0.001
772	0.001	0.003	0	0.002
773	0	0.002	-0.01	-0.001
774	0.003	0.001	-0.002	-0.001
775	0.004	-0.012	0.001	-0.014
776	0.004	-0.004	-0.001	-0.006
777	0.001	0.003	0	-0.005
778	0.002	0.002	0.003	-0.005
779	0.004	-0.03	-0.001	-0.007
780	0.004	-0.004	-0.001	-0.011
781	0.001	-0.011	0	0.001
782	0.001	0.005	0.001	0.003
783	0.004	-0.009	-0.05	0.001
784	0.001	-0.007	0.005	-0.001
785	0	-0.004	-0.005	0.001
786	0.001	0.001	0	-0.009
787	0.001	0.001	-0.002	-0.013
788	-0.004	0.002	0	0.002
789	-0.005	0.002	0	-0.01
790	0.001	-0.011	0.002	-0.011
791	0.001	-0.003	0	-0.001
792	0.003	0	-0.007	0.001
793	0.002	-0.039	0.006	0.002
794	0.003	0.005	-0.003	0.001
795	0.006	0.002	0.001	0
796	0.004	0.002	-0.001	0.003
797	0.004	0	-0.004	-0.008
798	0.002	0.001	-0.003	-0.011
799	0.002	0	-0.001	0.003
800	0.001	0	-0.001	-0.005
