# Supplementary material for: Dataset on the evaluation of antimicrobial activity and optical properties of green synthesized silver and its allied bimetallic nanoparticles
Source: Data Brief. 2018 Oct 24;21:989–95. doi: 10.1016/j.dib.2018.10.054 (PMC6222069; doi:10.1016/j.dib.2018.10.054)
Supplement: Supplementary file 4 — Supplementary Table 3. [file mmc4.xls]

## Sheet: Sheet2
5.08461	1176.49
5.09643	1176.49
5.10826	1276.49
5.13009	1276.49
5.14191	1276.49
5.15374	1276.49
5.16556	1271.9
5.17739	1267.08
5.18922	1261.6
5.20104	1256.73
5.21287	1249.1
5.22469	1242.32
5.23652	1239.3
5.24835	1239.42
5.26017	1242.56
5.272	1244.85
5.28382	1247.38
5.29565	1249.64
5.30748	1250.9
5.3193	1249.08
5.33113	1242.95
5.34295	1236.77
5.35478	1230.68
5.36661	1225.39
5.37843	1221.41
5.39026	1218.52
5.40208	1216.1
5.41391	1216.14
5.42574	1219.12
5.43756	1221.72
5.44939	1223.46
5.46121	1223.96
5.47304	1222.59
5.48487	1218.99
5.49669	1213.59
5.50852	1207.22
5.52034	1200.37
5.53217	1195.8
5.544	1193.05
5.55582	1188.91
5.56765	1187.44
5.57947	1185.16
5.5913	1181.29
5.60313	1175.63
5.61495	1168.35
5.62678	1161.56
5.6386	1157.28
5.65043	1153.11
5.66226	1147.41
5.67408	1140.5
5.68591	1137.03
5.69773	1131.72
5.70956	1124.64
5.72139	1119.12
5.73321	1113.65
5.74504	1109.47
5.75686	1108.13
5.76869	1106.29
5.78052	1103.38
5.79234	1099.78
5.80417	1098.9
5.81599	1097.97
5.82782	1097.68
5.83965	1099.79
5.85147	1099.86
5.8633	1098.92
5.87512	1099.63
5.88695	1098.15
5.89878	1095.35
5.9106	1093.71
5.92243	1095.59
5.93425	1099.55
5.94608	1104.26
5.95791	1107.42
5.96973	1106.74
5.98156	1102.43
5.99338	1095.42
6.00521	1083.94
6.01704	1071.35
6.02886	1060.64
6.04069	1053.57
6.05251	1047.66
6.06434	1044.37
6.07617	1041.91
6.08799	1039.94
6.09982	1036.57
6.11164	1033.07
6.12347	1029.67
6.1353	1025.54
6.14712	1022.18
6.15895	1021.03
6.17077	1019.31
6.1826	1022.26
6.19443	1025.3
6.20625	1028.75
6.21808	1030.11
6.2299	1029.8
6.24173	1028.81
6.25356	1024.7
6.26538	1019.93
6.27721	1015.06
6.28903	1009.33
6.30086	1007.04
6.31269	1004.97
6.32451	1004.67
6.33634	1001.68
6.34816	995.27
6.35999	989.518
6.37182	981.588
6.38364	973.122
6.39547	965.947
6.40729	960.207
6.41912	959.28
6.43095	962.113
6.44277	967.118
6.4546	970.2
6.46642	969.13
6.47825	968.053
6.49008	963.634
6.5019	957.135
6.51373	951.543
6.52555	946.126
6.53738	940.838
6.54921	935.502
6.56103	929.506
6.57286	923.527
6.58468	916.626
6.59651	912.534
6.60834	909.488
6.62016	907.996
6.63199	908.312
6.64381	909.838
6.65564	910.505
6.66747	911.57
6.67929	911.347
6.69112	910.985
6.70294	908.882
6.71477	904.714
6.7266	898.907
6.73842	892.678
6.75025	884.788
6.76207	876.66
6.7739	869.943
6.78573	865.444
6.79755	862.212
6.80938	860.378
6.8212	858.863
6.83303	855.881
6.84486	854.241
6.85668	853.513
6.86851	850.907
6.88033	847.498
6.89216	846.142
6.90399	845.837
6.91581	847.475
6.92764	849.697
6.93946	852.925
6.95129	853.298
6.96312	853.02
6.97494	849.976
6.98677	843.623
6.99859	835.913
7.01042	828.363
7.02225	820.579
7.03407	815.57
7.0459	811.79
7.05772	809.373
7.06955	805.542
7.08138	803.676
7.0932	802.604
7.10503	804.245
7.11685	808.306
7.12868	811.678
7.14051	815.166
7.15233	818.974
7.16416	818.287
7.17598	814.634
7.18781	806.962
7.19964	799.638
7.21146	794.261
7.22329	792.384
7.23511	791.699
7.24694	789.784
7.25877	789.959
7.27059	788.877
7.28242	784.412
7.29424	779.921
7.30607	773.217
7.3179	768.095
7.32972	763.867
7.34155	760.633
7.35337	755.205
7.3652	748.107
7.37703	741.138
7.38885	733.105
7.40068	726.654
7.4125	722.411
7.42433	719.97
7.43616	720.713
7.44798	723.653
7.45981	728.921
7.47163	731.899
7.48346	732.809
7.49529	731.119
7.50711	726.001
7.51894	720.084
7.53076	710.838
7.54259	702.45
7.55442	695.907
7.56624	692.912
7.57807	692.271
7.58989	692.901
7.60172	692.929
7.61355	693.419
7.62537	692.268
7.6372	691.152
7.64902	686.922
7.66085	685.849
7.67268	684.833
7.6845	684.348
7.69633	683.494
7.70815	684.522
7.71998	683.767
7.73181	684.496
7.74363	683.165
7.75546	678.541
7.76728	671.897
7.77911	669.004
7.79094	663.211
7.80276	656.446
7.81459	650.056
7.82641	647.591
7.83824	646.036
7.85007	647.459
7.86189	646.954
7.87372	644.31
7.88554	643.949
7.89737	647.7
7.9092	648.899
7.92102	648.411
7.93285	646.795
7.94467	646.1
7.9565	643.656
7.96833	639.708
7.98015	632.416
7.99198	623.062
8.0038	614.76
8.01563	610.391
8.02746	607.2
8.03928	604.854
8.05111	604.306
8.06293	605.744
8.07476	608.647
8.08659	611.008
8.09841	612.818
8.11024	612.022
8.12206	609.734
8.13389	608.787
8.14572	606.405
8.15754	602.403
8.16937	596.829
8.18119	591.729
8.19302	590.279
8.20485	589.762
8.21667	592.789
8.2285	595.963
8.24032	597.672
8.25215	599.041
8.26398	596.879
8.2758	591.359
8.28763	582.647
8.29945	575.388
8.31128	571.251
8.32311	567.661
8.33493	566.952
8.34676	565.69
8.35858	561.91
8.37041	557.899
8.38224	552.253
8.39406	546.903
8.40589	544.186
8.41771	545.322
8.42954	548.915
8.44137	551.992
8.45319	554.735
8.46502	555.495
8.47684	552.922
8.48867	548.562
8.5005	542.648
8.51232	537.355
8.52415	533.304
8.53597	531.279
8.5478	532.303
8.55963	533.778
8.57145	536.004
8.58328	538.261
8.5951	540.39
8.60693	540.938
8.61876	539.856
8.63058	537.471
8.64241	532.723
8.65423	529.506
8.66606	527.929
8.67789	524.895
8.68971	521.49
8.70154	518.827
8.71336	517.807
8.72519	515.748
8.73702	514.235
8.74884	513.441
8.76067	511.185
8.77249	510.087
8.78432	508.689
8.79615	504.709
8.80797	499.95
8.8198	496.316
8.83162	492.851
8.84345	490.167
8.85528	490.885
8.8671	492.943
8.87893	494.016
8.89075	496.043
8.90258	498.411
8.91441	499.685
8.92623	500.905
8.93806	501.052
8.94988	498.872
8.96171	496.987
8.97354	496.034
8.98536	492.077
8.99719	486.784
9.00901	481.832
9.02084	478.194
9.03267	476.548
9.04449	476.552
9.05632	477.039
9.06814	479.145
9.07997	482.843
9.0918	486.213
9.10362	487.069
9.11545	487.338
9.12727	485.902
9.1391	482.52
9.15093	478.284
9.16275	473.636
9.17458	470.593
9.1864	469.673
9.19823	468.394
9.21006	466.966
9.22188	466.897
9.23371	468.357
9.24553	469.866
9.25736	469.853
9.26919	470.201
9.28101	470.18
9.29284	470.272
9.30466	469.132
9.31649	465.157
9.32832	460.157
9.34014	455.642
9.35197	452.487
9.36379	449.312
9.37562	445.662
9.38745	442.976
9.39927	438.483
9.4111	433.613
9.42292	428.897
9.43475	423.605
9.44658	419.638
9.4584	418.679
9.47023	420.891
9.48205	424.838
9.49388	430.721
9.50571	437.353
9.51753	442.03
9.52936	445.637
9.54118	448.134
9.55301	447.824
9.56484	447.349
9.57666	447.946
9.58849	448.098
9.60031	449.362
9.61214	452.011
9.62397	453.533
9.63579	453.756
9.64762	452.878
9.65944	451.052
9.67127	447.017
9.6831	442.823
9.69492	438.909
9.70675	433.374
9.71857	429.299
9.7304	426.306
9.74223	422.657
9.75405	419.743
9.76588	417.725
9.7777	417.105
9.78953	416.932
9.80136	417.835
9.81318	419.569
9.82501	419.638
9.83683	420.513
9.84866	420.768
9.86049	420.464
9.87231	419.664
9.88414	418.856
9.89596	418.361
9.90779	416.452
9.91962	415.738
9.93144	415.538
9.94327	414.935
9.95509	415.455
9.96692	415.193
9.97875	415.591
9.99057	415.047
10.0024	414.19
10.0142	411.791
10.0261	408.2
10.0379	406.263
10.0497	404.893
10.0615	403.865
10.0734	403.454
10.0852	403.203
10.097	404.414
10.1088	404.985
10.1207	405.278
10.1325	403.631
10.1443	401.103
10.1561	396.674
10.168	391.493
10.1798	385.702
10.1916	380.364
10.2034	376.06
10.2153	373.926
10.2271	373.672
10.2389	375.433
10.2507	378.102
10.2626	379.846
10.2744	380.886
10.2862	383.486
10.298	385.668
10.3099	386.139
10.3217	384.805
10.3335	382.567
10.3454	381.096
10.3572	379.786
10.369	379.317
10.3808	377.796
10.3927	378.247
10.4045	380.218
10.4163	380.646
10.4281	379.704
10.44	377.119
10.4518	374.69
10.4636	374.787
10.4754	375.457
10.4873	378.211
10.4991	380.916
10.5109	383.891
10.5227	384.637
10.5346	382.473
10.5464	379.129
10.5582	372.944
10.57	368.933
10.5819	366.612
10.5937	364.446
10.6055	364.228
10.6174	364.779
10.6292	365.5
10.641	365.436
10.6528	365.284
10.6647	365.555
10.6765	364.34
10.6883	365.12
10.7001	364.363
10.712	362.336
10.7238	360.686
10.7356	358.701
10.7474	356.063
10.7593	353.419
10.7711	351.544
10.7829	350.958
10.7947	349.327
10.8066	348.13
10.8184	346.066
10.8302	344.368
10.842	344.308
10.8539	344.064
10.8657	343.892
10.8775	344.321
10.8893	345.664
10.9012	346.813
10.913	345.294
10.9248	343.972
10.9367	342.678
10.9485	342.546
10.9603	343.151
10.9721	343.043
10.984	342.505
10.9958	341.743
11.0076	340.76
11.0194	338.741
11.0313	336.302
11.0431	336.342
11.0549	337.933
11.0667	340.625
11.0786	342.407
11.0904	342.3
11.1022	340.639
11.114	338.28
11.1259	334.997
11.1377	332.721
11.1495	332.317
11.1613	333.642
11.1732	336.888
11.185	339.05
11.1968	339.494
11.2086	337.607
11.2205	334.284
11.2323	329.8
11.2441	323.877
11.256	319.097
11.2678	316.17
11.2796	314.581
11.2914	316.298
11.3033	316.269
11.3151	317.447
11.3269	318.528
11.3387	319.809
11.3506	320.964
11.3624	321.121
11.3742	321.345
11.386	322.599
11.3979	323.097
11.4097	324.239
11.4215	322.508
11.4333	321.147
11.4452	318.387
11.457	316.645
11.4688	316.968
11.4806	318.061
11.4925	319.836
11.5043	322.259
11.5161	323.893
11.528	325.676
11.5398	324.754
11.5516	320.963
11.5634	315.394
11.5753	310.338
11.5871	306.991
11.5989	304.107
11.6107	302.878
11.6226	303.589
11.6344	306.658
11.6462	311.085
11.658	314.753
11.6699	316.957
11.6817	319.286
11.6935	319.963
11.7053	320.656
11.7172	320.428
11.729	320.183
11.7408	319.485
11.7526	318.781
11.7645	316.921
11.7763	314.432
11.7881	311.848
11.7999	309.755
11.8118	307.039
11.8236	305.843
11.8354	305.204
11.8473	304.012
11.8591	302.74
11.8709	300.872
11.8827	298.116
11.8946	295.351
11.9064	293.974
11.9182	293.213
11.93	293.875
11.9419	295.726
11.9537	298.028
11.9655	298.842
11.9773	300.327
11.9892	300.607
12.001	300.81
12.0128	300.559
12.0246	301.046
12.0365	301.337
12.0483	301.911
12.0601	302.396
12.0719	301.615
12.0838	299.308
12.0956	297.472
12.1074	295.627
12.1193	295.029
12.1311	294.233
12.1429	294.091
12.1547	294.043
12.1666	294.224
12.1784	296.319
12.1902	297.388
12.202	298.965
12.2139	300.583
12.2257	303.071
12.2375	305.069
12.2493	305.061
12.2612	303.304
12.273	300.101
12.2848	297.228
12.2966	295.613
12.3085	293.023
12.3203	292.101
12.3321	291.881
12.3439	293.189
12.3558	294.701
12.3676	295.017
12.3794	293.833
12.3912	291.919
12.4031	290.666
12.4149	289.353
12.4267	287.59
12.4386	287.121
12.4504	286.303
12.4622	285.895
12.474	286.189
12.4859	285.545
12.4977	284.203
12.5095	283.04
12.5213	283.053
12.5332	283.383
12.545	283.949
12.5568	284.541
12.5686	283.369
12.5805	281.918
12.5923	280.763
12.6041	278.877
12.6159	277.462
12.6278	276.53
12.6396	276.399
12.6514	275.857
12.6632	276.315
12.6751	276.74
12.6869	276.962
12.6987	277.218
12.7106	277.407
12.7224	276.587
12.7342	275.743
12.746	274.083
12.7579	272.331
12.7697	269.604
12.7815	268.75
12.7933	267.983
12.8052	267.642
12.817	267.128
12.8288	266.198
12.8406	264.515
12.8525	263.402
12.8643	262.922
12.8761	264.268
12.8879	265.528
12.8998	269.197
12.9116	271.901
12.9234	274.313
12.9352	275.379
12.9471	274.943
12.9589	273.302
12.9707	271.379
12.9826	269.554
12.9944	267.769
13.0062	264.363
13.018	262.396
13.0299	259.82
13.0417	258.493
13.0535	257.299
13.0653	257.588
13.0772	258.534
13.089	260.086
13.1008	261.81
13.1126	262.396
13.1245	261.596
13.1363	261.33
13.1481	261.058
13.1599	260.783
13.1718	261.094
13.1836	263.148
13.1954	265.268
13.2072	266.844
13.2191	267.179
13.2309	265.8
13.2427	263.143
13.2545	259.406
13.2664	254.439
13.2782	249.24
13.29	246.381
13.3019	246.07
13.3137	246.941
13.3255	248.161
13.3373	248.975
13.3492	249.11
13.361	248.829
13.3728	247.719
13.3846	246.141
13.3965	246.46
13.4083	249.253
13.4201	254.163
13.4319	259.627
13.4438	264.312
13.4556	267.605
13.4674	269.03
13.4792	269.124
13.4911	267.634
13.5029	264.244
13.5147	260.489
13.5265	255.537
13.5384	249.633
13.5502	243.181
13.562	236.636
13.5739	232.752
13.5857	231.252
13.5975	232.589
13.6093	236.696
13.6212	241.724
13.633	246.887
13.6448	250.07
13.6566	251.118
13.6685	250.162
13.6803	248.377
13.6921	247.498
13.7039	246.058
13.7158	244.138
13.7276	243.832
13.7394	243.629
13.7512	242.915
13.7631	242.404
13.7749	241.676
13.7867	240.659
13.7985	240.459
13.8104	240.986
13.8222	240.648
13.834	240.389
13.8458	241.57
13.8577	241.725
13.8695	241.188
13.8813	241.345
13.8932	241.642
13.905	241.937
13.9168	242.046
13.9286	241.985
13.9405	240.928
13.9523	240.875
13.9641	239.941
13.9759	237.31
13.9878	234.854
13.9996	233.827
14.0114	234.26
14.0232	235.044
14.0351	235.973
14.0469	236.521
14.0587	237.125
14.0705	237.657
14.0824	236.028
14.0942	233.089
14.106	230.617
14.1178	229.436
14.1297	229.48
14.1415	230.772
14.1533	233.022
14.1652	235.582
14.177	237.986
14.1888	238.811
14.2006	238.215
14.2125	235.879
14.2243	233.717
14.2361	231.029
14.2479	228.105
14.2598	226.079
14.2716	224.596
14.2834	223.07
14.2952	220.522
14.3071	218.041
14.3189	215.947
14.3307	213.636
14.3425	213.399
14.3544	213.048
14.3662	214.438
14.378	217.899
14.3898	222.703
14.4017	226.135
14.4135	228.542
14.4253	230.194
14.4371	230.56
14.449	229.055
14.4608	227.146
14.4726	224.251
14.4845	222.074
14.4963	219.962
14.5081	218.015
14.5199	215.249
14.5318	213.584
14.5436	214.166
14.5554	217.612
14.5672	221.278
14.5791	225.95
14.5909	229.955
14.6027	231.981
14.6145	231.136
14.6264	228.026
14.6382	223.8
14.65	219.616
14.6618	218.584
14.6737	219.432
14.6855	220.459
14.6973	222.075
14.7091	222.212
14.721	220.556
14.7328	217.698
14.7446	215.152
14.7564	213.523
14.7683	213.129
14.7801	215.465
14.7919	217.515
14.8038	219.535
14.8156	220.512
14.8274	218.97
14.8392	214.941
14.8511	209.974
14.8629	205.922
14.8747	204.001
14.8865	205.223
14.8984	209.371
14.9102	213.787
14.922	218.914
14.9338	223.256
14.9457	224.465
14.9575	222.34
14.9693	218.36
14.9811	214.378
14.993	212.306
15.0048	212.733
15.0166	214.497
15.0284	216.262
15.0403	218.487
15.0521	220.302
15.0639	221.101
15.0758	220.767
15.0876	219.522
15.0994	217.706
15.1112	216.137
15.1231	214.844
15.1349	213.83
15.1467	212.533
15.1585	211.526
15.1704	211.378
15.1822	212.538
15.194	214.059
15.2058	214.796
15.2177	214.372
15.2295	213.359
15.2413	211.62
15.2531	209.673
15.265	206.714
15.2768	203.228
15.2886	199.597
15.3004	197.152
15.3123	195.409
15.3241	194.554
15.3359	194.859
15.3478	196.545
15.3596	198.625
15.3714	201.085
15.3832	203.102
15.3951	203.964
15.4069	203.463
15.4187	203.647
15.4305	203.576
15.4424	204.37
15.4542	205.364
15.466	206.713
15.4778	207.747
15.4897	208.843
15.5015	208.64
15.5133	207.022
15.5251	203.47
15.537	200.225
15.5488	196.308
15.5606	193.107
15.5724	191.122
15.5843	191.051
15.5961	192.541
15.6079	194.781
15.6197	196.085
15.6316	196.387
15.6434	195.133
15.6552	194.075
15.6671	192.565
15.6789	191.956
15.6907	193.23
15.7025	195.618
15.7144	198.033
15.7262	199.47
15.738	198.623
15.7498	195.807
15.7617	192.727
15.7735	190.847
15.7853	190.395
15.7971	192.328
15.809	195.893
15.8208	199.685
15.8326	202.38
15.8444	203.042
15.8563	200.32
15.8681	195.856
15.8799	192.508
15.8917	190.002
15.9036	188.074
15.9154	188.115
15.9272	187.763
15.9391	187.18
15.9509	186.264
15.9627	184.529
15.9745	182.404
15.9864	181.335
15.9982	181.608
16.01	182.457
16.0218	183.501
16.0337	185.567
16.0455	186.578
16.0573	188.036
16.0691	189.078
16.081	189.318
16.0928	189.682
16.1046	189.762
16.1164	188.427
16.1283	187.976
16.1401	188.021
16.1519	188.271
16.1637	189.315
16.1756	191.409
16.1874	191.671
16.1992	191.1
16.211	190.171
16.2229	188.941
16.2347	186.84
16.2465	186.189
16.2584	185.82
16.2702	185.055
16.282	185.946
16.2938	187.155
16.3057	187.076
16.3175	187.293
16.3293	187.917
16.3411	189.689
16.353	191.194
16.3648	192.556
16.3766	192.819
16.3884	192.226
16.4003	192.471
16.4121	192.041
16.4239	190.812
16.4357	189.601
16.4476	188.472
16.4594	187.499
16.4712	186.167
16.483	184.646
16.4949	183.486
16.5067	183.5
16.5185	184.905
16.5303	186.569
16.5422	188.702
16.554	191.617
16.5658	193.57
16.5777	194.029
16.5895	193.166
16.6013	191.386
16.6131	188.774
16.625	185.975
16.6368	184.138
16.6486	182.75
16.6604	183.161
16.6723	184.845
16.6841	186.005
16.6959	186.268
16.7077	185.108
16.7196	183.212
16.7314	179.797
16.7432	176.601
16.755	175.557
16.7669	175.973
16.7787	178.653
16.7905	181.52
16.8023	183.808
16.8142	184.929
16.826	184.714
16.8378	183.094
16.8497	180.112
16.8615	177.095
16.8733	175.411
16.8851	175.204
16.897	175.467
16.9088	175.304
16.9206	175.294
16.9324	175.653
16.9443	176.835
16.9561	177.677
16.9679	178.748
16.9797	180.037
16.9916	181.607
17.0034	183.13
17.0152	183.861
17.027	184.462
17.0389	184.251
17.0507	183.831
17.0625	183.824
17.0743	183.474
17.0862	182.552
17.098	181.596
17.1098	179.761
17.1216	177.294
17.1335	176.148
17.1453	175.886
17.1571	175.288
17.169	175.601
17.1808	177.268
17.1926	178.569
17.2044	178.741
17.2163	178.321
17.2281	176.755
17.2399	174.136
17.2517	172.598
17.2636	170.066
17.2754	166.705
17.2872	163.131
17.299	160.435
17.3109	158.34
17.3227	157.912
17.3345	159.077
17.3463	161.669
17.3582	165.088
17.37	170.08
17.3818	174.32
17.3936	177.052
17.4055	177.829
17.4173	178.284
17.4291	179.686
17.441	180.641
17.4528	180.298
17.4646	178.07
17.4764	174.696
17.4883	170.834
17.5001	165.957
17.5119	161.328
17.5237	158.258
17.5356	158.976
17.5474	162.966
17.5592	166.801
17.571	170.796
17.5829	172.798
17.5947	173.153
17.6065	171.59
17.6183	168.139
17.6302	165.123
17.642	163.354
17.6538	164.1
17.6656	165.181
17.6775	165.711
17.6893	167.04
17.7011	167.008
17.7129	166.546
17.7248	165.26
17.7366	163.788
17.7484	162.499
17.7603	162.285
17.7721	163.725
17.7839	165.058
17.7957	166.686
17.8076	168.905
17.8194	170.651
17.8312	172.219
17.843	172.908
17.8549	173.253
17.8667	172.186
17.8785	171.24
17.8903	170.413
17.9022	169.095
17.914	168.57
17.9258	168.393
17.9376	168.492
17.9495	168.442
17.9613	167.486
17.9731	166.125
17.9849	164.952
17.9968	163.408
18.0086	161.52
18.0204	159.649
18.0323	158.221
18.0441	157.219
18.0559	157.075
18.0677	157.189
18.0796	157.133
18.0914	158.309
18.1032	160.985
18.115	163.392
18.1269	165.302
18.1387	165.728
18.1505	164.76
18.1623	163.554
18.1742	161.787
18.186	159.663
18.1978	157.314
18.2096	155.978
18.2215	155.39
18.2333	155.795
18.2451	155.068
18.2569	153.788
18.2688	152.794
18.2806	152.23
18.2924	151.132
18.3043	150.807
18.3161	150.887
18.3279	152.292
18.3397	154.276
18.3516	156.735
18.3634	157.945
18.3752	159.351
18.387	160.174
18.3989	159.781
18.4107	157.683
18.4225	155.925
18.4343	154.151
18.4462	153.055
18.458	151.836
18.4698	151.154
18.4816	150.687
18.4935	151.182
18.5053	152.178
18.5171	152.335
18.5289	152.552
18.5408	153.761
18.5526	155.114
18.5644	156.661
18.5762	157.685
18.5881	158.34
18.5999	158.042
18.6117	157.93
18.6236	156.981
18.6354	154.57
18.6472	153.496
18.659	152.514
18.6709	151.871
18.6827	151.93
18.6945	152.137
18.7063	151.855
18.7182	151.56
18.73	151.45
18.7418	150.032
18.7536	148.734
18.7655	148.717
18.7773	147.976
18.7891	146.664
18.8009	145.064
18.8128	143.583
18.8246	141.306
18.8364	140.251
18.8482	139.903
18.8601	140.37
18.8719	142.849
18.8837	146.466
18.8956	149.823
18.9074	151.509
18.9192	151.727
18.931	151.058
18.9429	148.483
18.9547	146.415
18.9665	145.209
18.9783	145.165
18.9902	146.64
19.002	149.29
19.0138	151.93
19.0256	154.218
19.0375	155.462
19.0493	155.898
19.0611	155.26
19.0729	154.143
19.0848	152.603
19.0966	150.16
19.1084	148.373
19.1202	147.069
19.1321	145.436
19.1439	144.918
19.1557	144.332
19.1675	144.612
19.1794	146.211
19.1912	148.417
19.203	150.427
19.2149	151.907
19.2267	153.326
19.2385	154.158
19.2503	154.201
19.2622	154.177
19.274	153.426
19.2858	153.15
19.2976	154.199
19.3095	156.173
19.3213	157.795
19.3331	157.847
19.3449	155.918
19.3568	153.289
19.3686	149.846
19.3804	145.32
19.3922	140.663
19.4041	137.227
19.4159	135.594
19.4277	136.065
19.4395	137.241
19.4514	137.899
19.4632	138.806
19.475	140.29
19.4869	141.378
19.4987	142.172
19.5105	143.242
19.5223	144.901
19.5342	145.694
19.546	146.187
19.5578	145.094
19.5696	143.372
19.5815	142.54
19.5933	141.762
19.6051	141.482
19.6169	143.603
19.6288	146.373
19.6406	150.116
19.6524	152.764
19.6642	154.023
19.6761	153.727
19.6879	152.707
19.6997	150.925
19.7115	148.354
19.7234	145.403
19.7352	144.213
19.747	142.981
19.7588	142.873
19.7707	143.159
19.7825	143.314
19.7943	144.174
19.8062	144.887
19.818	145.217
19.8298	145.157
19.8416	143.504
19.8535	143.006
19.8653	142.34
19.8771	141.274
19.8889	140.834
19.9008	141.183
19.9126	142.217
19.9244	143.317
19.9362	144.088
19.9481	143.927
19.9599	143.278
19.9717	144.22
19.9835	144.42
19.9954	143.624
20.0072	143.511
20.019	144.25
20.0308	144.772
20.0427	144.872
20.0545	143.954
20.0663	143.584
20.0782	144.554
20.09	146.035
20.1018	146.721
20.1136	146.354
20.1255	145.568
20.1373	144.374
20.1491	142.336
20.1609	140.191
20.1728	137.621
20.1846	137.058
20.1964	137.143
20.2082	137.503
20.2201	137.903
20.2319	137.262
20.2437	135.652
20.2555	133.619
20.2674	131.782
20.2792	130.96
20.291	130.408
20.3028	131.979
20.3147	133.706
20.3265	136.681
20.3383	139.54
20.3501	141.609
20.362	143.139
20.3738	144.037
20.3856	144.414
20.3975	144.383
20.4093	143.575
20.4211	142.943
20.4329	140.542
20.4448	138.269
20.4566	135.77
20.4684	134.78
20.4802	135.421
20.4921	136.402
20.5039	138.321
20.5157	139.712
20.5275	140.23
20.5394	139.656
20.5512	136.108
20.563	131.917
20.5748	128.261
20.5867	126.832
20.5985	126.487
20.6103	127.005
20.6221	129.03
20.634	130.432
20.6458	132.551
20.6576	134.428
20.6694	135.071
20.6813	136.167
20.6931	137.239
20.7049	137.478
20.7168	136.546
20.7286	134.497
20.7404	132.103
20.7522	129.233
20.7641	128.121
20.7759	127.466
20.7877	127.487
20.7995	128.298
20.8114	129.094
20.8232	129.056
20.835	128.939
20.8468	128.364
20.8587	128.836
20.8705	129.548
20.8823	131.554
20.8941	133.392
20.906	134.523
20.9178	134.85
20.9296	134.804
20.9414	133.847
20.9533	132.552
20.9651	131.011
20.9769	129.869
20.9888	128.438
21.0006	128.603
21.0124	129.292
21.0242	130.402
21.0361	132.028
21.0479	133.586
21.0597	135.209
21.0715	135.735
21.0834	135.167
21.0952	133.274
21.107	130.419
21.1188	128.472
21.1307	126.732
21.1425	126.329
21.1543	126.697
21.1661	126.754
21.178	127.761
21.1898	128.392
21.2016	129.756
21.2134	130.567
21.2253	131.644
21.2371	134.263
21.2489	136.873
21.2607	140.524
21.2726	143.082
21.2844	143.629
21.2962	143.05
21.3081	141.189
21.3199	138.858
21.3317	134.468
21.3435	130.016
21.3554	126.706
21.3672	123.189
21.379	121.63
21.3908	119.299
21.4027	117.847
21.4145	117.919
21.4263	120.443
21.4381	124.474
21.45	127.872
21.4618	131.122
21.4736	133.858
21.4854	134.322
21.4973	133.736
21.5091	129.61
21.5209	125.318
21.5327	122.241
21.5446	121.872
21.5564	123.212
21.5682	125.178
21.5801	127.851
21.5919	130.733
21.6037	132.428
21.6155	133.099
21.6274	132.433
21.6392	131.806
21.651	131.805
21.6628	132.072
21.6747	132.259
21.6865	132.421
21.6983	132.157
21.7101	131.216
21.722	129.427
21.7338	127.305
21.7456	126.32
21.7574	125.144
21.7693	123.773
21.7811	122.292
21.7929	120.812
21.8047	119.634
21.8166	117.696
21.8284	115.738
21.8402	114.186
21.852	113.394
21.8639	114.175
21.8757	115.086
21.8875	116.488
21.8994	118.55
21.9112	120.826
21.923	123.196
21.9348	125.065
21.9467	126.616
21.9585	127.66
21.9703	128.281
21.9821	128.876
21.994	128.493
22.0058	127.637
22.0176	126.745
22.0294	126.465
22.0413	126.344
22.0531	125.76
22.0649	124.224
22.0767	122.618
22.0886	120.806
22.1004	118.755
22.1122	116.379
22.124	114.35
22.1359	113.525
22.1477	114.284
22.1595	115.836
22.1714	117.81
22.1832	119.894
22.195	122.493
22.2068	124.039
22.2187	124.919
22.2305	125.054
22.2423	124.041
22.2541	122.437
22.266	120.675
22.2778	119.064
22.2896	118.06
22.3014	117.595
22.3133	117.324
22.3251	116.855
22.3369	116.969
22.3487	116.927
22.3606	116.471
22.3724	114.714
22.3842	112.174
22.396	109.636
22.4079	106.752
22.4197	104.478
22.4315	103.198
22.4433	103.961
22.4552	106.693
22.467	110.912
22.4788	115.609
22.4907	119.117
22.5025	122.123
22.5143	124.076
22.5261	124.17
22.538	123.768
22.5498	123.366
22.5616	122.731
22.5734	121.529
22.5853	120.171
22.5971	118.377
22.6089	116.368
22.6207	114.711
22.6326	112.879
22.6444	112.255
22.6562	112.703
22.668	113.533
22.6799	114.343
22.6917	115.339
22.7035	116.967
22.7153	118.77
22.7272	119.687
22.739	119.615
22.7508	118.804
22.7627	118.186
22.7745	116.915
22.7863	114.954
22.7981	113.83
22.81	113.616
22.8218	114.515
22.8336	116.529
22.8454	117.145
22.8573	117.44
22.8691	116.83
22.8809	115.169
22.8927	113.156
22.9046	111.018
22.9164	109.443
22.9282	108.51
22.94	109.035
22.9519	110.681
22.9637	112.048
22.9755	113.926
22.9873	115.245
22.9992	116.367
23.011	118.104
23.0228	119.548
23.0346	120.236
23.0465	120.799
23.0583	121.539
23.0701	120.877
23.082	120.3
23.0938	119.468
23.1056	118.342
23.1174	117.396
23.1293	117.017
23.1411	116.23
23.1529	115.659
23.1647	115.407
23.1766	115.723
23.1884	115.625
23.2002	116.843
23.212	118.724
23.2239	120.324
23.2357	121.295
23.2475	121.185
23.2593	119.705
23.2712	117.501
23.283	113.73
23.2948	110.249
23.3066	106.968
23.3185	104.896
23.3303	105.255
23.3421	107.023
23.354	109.723
23.3658	112.541
23.3776	115.201
23.3894	117.043
23.4013	116.995
23.4131	116.52
23.4249	115.077
23.4367	113.596
23.4486	113.483
23.4604	113.501
23.4722	113.569
23.484	113.582
23.4959	113.58
23.5077	113.438
23.5195	112.522
23.5313	111.74
23.5432	110.728
23.555	110.604
23.5668	111.744
23.5786	112.42
23.5905	113.16
23.6023	113.25
23.6141	112.262
23.626	110.395
23.6378	108.216
23.6496	106.788
23.6614	105.854
23.6733	107.09
23.6851	109.811
23.6969	112.431
23.7087	114.455
23.7206	114.458
23.7324	112.861
23.7442	110.11
23.756	107.948
23.7679	106.436
23.7797	105.649
23.7915	106.942
23.8033	108.662
23.8152	110.3
23.827	110.89
23.8388	110.596
23.8506	110.27
23.8625	109.75
23.8743	109.623
23.8861	109.162
23.8979	108.794
23.9098	108.738
23.9216	108.128
23.9334	108.043
23.9453	108.342
23.9571	108.953
23.9689	109.527
23.9807	109.654
23.9926	108.813
24.0044	107.43
24.0162	105.764
24.028	104.392
24.0399	103.772
24.0517	104.796
24.0635	106.854
24.0753	108.738
24.0872	110.104
24.099	110.345
24.1108	110.02
24.1226	109.482
24.1345	108.719
24.1463	108.161
24.1581	107.75
24.1699	106.554
24.1818	104.557
24.1936	101.876
24.2054	99.0929
24.2173	96.2714
24.2291	94.7625
24.2409	93.977
24.2527	95.0168
24.2646	97.1451
24.2764	100.021
24.2882	101.959
24.3	103.905
24.3119	105.915
24.3237	107.295
24.3355	107.819
24.3473	107.103
24.3592	105.268
24.371	103.922
24.3828	102.495
24.3946	101.825
24.4065	101.598
24.4183	102.56
24.4301	104.113
24.4419	105.79
24.4538	106.831
24.4656	106.16
24.4774	104.698
24.4892	102.663
24.5011	100.497
24.5129	98.8684
24.5247	97.4965
24.5366	97.4791
24.5484	98.0744
24.5602	99.6449
24.572	100.945
24.5839	101.307
24.5957	101.986
24.6075	101.618
24.6193	100.937
24.6312	99.7196
24.643	98.2631
24.6548	98.3726
24.6666	98.8751
24.6785	100.644
24.6903	102.838
24.7021	104.965
24.7139	107.412
24.7258	108.872
24.7376	109.382
24.7494	109.077
24.7612	108.449
24.7731	107.607
24.7849	106.429
24.7967	105.748
24.8086	105.669
24.8204	105.139
24.8322	104.417
24.844	103.76
24.8559	102.786
24.8677	102.366
24.8795	102.089
24.8913	100.562
24.9032	99.2154
24.915	98.3095
24.9268	98.3568
24.9386	97.8245
24.9505	97.1954
24.9623	96.6401
24.9741	96.8136
24.9859	97.6512
24.9978	98.6798
25.0096	98.777
25.0214	99.978
25.0332	101.283
25.0451	102.924
25.0569	104.304
25.0687	105.141
25.0805	105.265
25.0924	105.146
25.1042	103.919
25.116	102.288
25.1279	99.9313
25.1397	97.7829
25.1515	96.1873
25.1633	95.6693
25.1752	97.0152
25.187	99.5739
25.1988	102.406
25.2106	105.375
25.2225	107.664
25.2343	108.949
25.2461	108.491
25.2579	106.712
25.2698	105.457
25.2816	103.793
25.2934	103.041
25.3052	103.096
25.3171	102.962
25.3289	103.143
25.3407	102.375
25.3525	101.172
25.3644	99.3815
25.3762	97.4818
25.388	96.6147
25.3999	95.5986
25.4117	95.5845
25.4235	96.5987
25.4353	97.1021
25.4472	97.2647
25.459	96.3413
25.4708	95.9893
25.4826	95.0375
25.4945	93.5479
25.5063	93.1871
25.5181	92.8584
25.5299	94.1877
25.5418	97.0223
25.5536	99.8366
25.5654	102.404
25.5772	104.805
25.5891	106.302
25.6009	104.978
25.6127	101.906
25.6245	98.7143
25.6364	94.5128
25.6482	91.901
25.66	90.8577
25.6718	91.0819
25.6837	92.0441
25.6955	94.5002
25.7073	96.3723
25.7192	97.7275
25.731	100.186
25.7428	102.572
25.7546	104.524
25.7665	106.634
25.7783	107.92
25.7901	107.712
25.8019	105.586
25.8138	103.153
25.8256	99.9598
25.8374	97.8871
25.8492	97.8652
25.8611	98.1692
25.8729	99.852
25.8847	102.373
25.8965	104.153
25.9084	104.353
25.9202	103.03
25.932	101.359
25.9438	99.0136
25.9557	97.1548
25.9675	95.6816
25.9793	94.3259
25.9912	94.3921
26.003	94.7789
26.0148	94.6558
26.0266	93.6995
26.0385	92.5372
26.0503	91.8581
26.0621	91.3385
26.0739	91.0007
26.0858	91.2259
26.0976	92.7597
26.1094	95.089
26.1212	97.0095
26.1331	98.8971
26.1449	99.5305
26.1567	99.1816
26.1685	97.9746
26.1804	96.3127
26.1922	93.9689
26.204	92.3449
26.2158	91.6991
26.2277	91.1115
26.2395	90.7657
26.2513	90.8734
26.2631	89.9323
26.275	88.1873
26.2868	86.4101
26.2986	85.8376
26.3105	85.8579
26.3223	86.7064
26.3341	87.8992
26.3459	89.3002
26.3578	90.8427
26.3696	92.7762
26.3814	93.844
26.3932	94.2513
26.4051	94.473
26.4169	95.0137
26.4287	94.9324
26.4405	94.5392
26.4524	93.6476
26.4642	92.7301
26.476	92.3206
26.4878	92.7595
26.4997	92.7346
26.5115	92.7648
26.5233	92.7544
26.5351	93.205
26.547	93.5746
26.5588	94.4499
26.5706	95.0485
26.5824	95.6276
26.5943	96.3281
26.6061	96.2812
26.6179	94.8288
26.6298	92.8945
26.6416	90.5656
26.6534	89.1413
26.6652	88.4409
26.6771	89.5234
26.6889	91.4871
26.7007	94.5103
26.7125	97.7332
26.7244	100.408
26.7362	101.581
26.748	101.61
26.7598	100.439
26.7717	99.2097
26.7835	98.4106
26.7953	98.1288
26.8071	97.7126
26.819	97.7619
26.8308	97.9395
26.8426	97.5133
26.8544	96.4295
26.8663	95.3966
26.8781	94.2361
26.8899	93.7604
26.9018	94.6468
26.9136	95.5998
26.9254	97.2601
26.9372	99.3153
26.9491	101.116
26.9609	101.333
26.9727	101.158
26.9845	100.561
26.9964	98.7802
27.0082	96.6014
27.02	94.6668
27.0318	93.2544
27.0437	93.2881
27.0555	94.2317
27.0673	95.8424
27.0791	97.2816
27.091	99.4989
27.1028	101.177
27.1146	101.276
27.1264	100.015
27.1383	97.7795
27.1501	95.5009
27.1619	93.1452
27.1737	91.9833
27.1856	92.2235
27.1974	93.2167
27.2092	95.6035
27.2211	97.6
27.2329	99.5715
27.2447	100.974
27.2565	101.377
27.2684	100.444
27.2802	97.9757
27.292	95.4369
27.3038	92.8869
27.3157	89.6337
27.3275	86.712
27.3393	84.2861
27.3511	83.424
27.363	83.6828
27.3748	84.3336
27.3866	85.0387
27.3984	85.5857
27.4103	86.3616
27.4221	87.4598
27.4339	88.2512
27.4457	89.5091
27.4576	91.476
27.4694	93.2819
27.4812	95.3952
27.4931	97.2036
27.5049	99.0087
27.5167	100.275
27.5285	101.172
27.5404	102.24
27.5522	103.31
27.564	104.185
27.5758	104.981
27.5877	105.029
27.5995	105.079
27.6113	105.722
27.6231	107.489
27.635	109.987
27.6468	112.766
27.6586	115.456
27.6704	117.407
27.6823	118.321
27.6941	118.416
27.7059	116.353
27.7177	112.678
27.7296	109.576
27.7414	107.699
27.7532	106.226
27.765	104.962
27.7769	103.385
27.7887	102.284
27.8005	101.894
27.8124	102.199
27.8242	101.156
27.836	99.7081
27.8478	99.204
27.8597	98.8961
27.8715	96.8849
27.8833	94.0437
27.8951	90.6817
27.907	87.8425
27.9188	86.6107
27.9306	87.6562
27.9424	89.0887
27.9543	91.8442
27.9661	95.7482
27.9779	99.4482
27.9897	101.398
28.0016	102.321
28.0134	103.049
28.0252	102.996
28.037	104.21
28.0489	105.718
28.0607	106.15
28.0725	106.292
28.0844	105.974
28.0962	104.563
28.108	101.644
28.1198	98.8214
28.1317	97.1507
28.1435	95.9725
28.1553	96.6947
28.1671	97.8142
28.179	99.299
28.1908	101.027
28.2026	102.838
28.2144	103.502
28.2263	103.201
28.2381	102.917
28.2499	102.115
28.2617	100.701
28.2736	98.4538
28.2854	95.7542
28.2972	93.5098
28.309	91.5891
28.3209	90.7206
28.3327	90.1153
28.3445	90.1434
28.3563	90.7102
28.3682	91.3948
28.38	91.7136
28.3918	90.9228
28.4037	89.8739
28.4155	88.7874
28.4273	88.0404
28.4391	87.7125
28.451	87.3865
28.4628	86.9342
28.4746	86.896
28.4864	87.4498
28.4983	87.0986
28.5101	86.5094
28.5219	85.4912
28.5337	84.1619
28.5456	83.4629
28.5574	82.4845
28.5692	81.5951
28.581	81.3243
28.5929	82.0322
28.6047	83.5346
28.6165	84.4234
28.6283	85.7568
28.6402	86.8508
28.652	87.4683
28.6638	87.8639
28.6757	87.3113
28.6875	86.2628
28.6993	84.7382
28.7111	82.7439
28.723	81.0691
28.7348	79.5695
[truncated: 4,611 more rows]
